# Supplementary material for: Crystal structure and characterization of pyrroloquinoline quinone disodium trihydrate
Source: Chem Cent J. 2012 Jun 19;6:57. doi: 10.1186/1752-153X-6-57 (PMC3541126; doi:10.1186/1752-153X-6-57)
Supplement: Additional file 2 — Original X-ray analysis data. [file 1752-153X-6-57-S2.cif]

data_General
_audit_creation_date                    2011-08-10
_audit_creation_method                 'by CrystalStructure 4.0'
_audit_update_record                    ?

#==============================================================================
# PROCESSING SUMMARY (IUCr Office Use Only)

_journal_date_recd_electronic           ?
_journal_date_from_coeditor             ?
_journal_date_accepted                  ?
_journal_coeditor_code                  ?

#==============================================================================
# SUBMISSION DETAILS

_publ_contact_author_name              'ENTER NAME'
_publ_contact_author_email             'ENTER EMAIL ADDRESS'
_publ_contact_author_fax               'ENTER FAX NUMBER'
_publ_contact_author_phone             'ENTER PHONE NUMBER'
_publ_contact_letter
;
    ENTER TEXT OF LETTER
;
_publ_requested_journal                'ENTER JOURNAL NAME HERE'
_publ_requested_category               'CHOOSE FI FM FO CI CM CO or AD'
_publ_requested_coeditor_name           ?

#==============================================================================
# TITLE AND AUTHOR LIST

_publ_section_title
;
    ENTER SECTION TITLE
;
_publ_section_title_footnote
;
    ENTER FOOTNOTE TO TITLE OF PAPER
;
loop_
_publ_author_name
_publ_author_footnote
_publ_author_address
' FIRST AUTHORS NAME '
;
  FIRST AUTHORS FOOTNOTES
;
;
  FIRST AUTHORS ADDRESS
;
_publ_section_synopsis
;
    ENTER SYNOPSIS
;

#==============================================================================
# TEXT

_publ_section_abstract
;
    ENTER ABSTRACT
;
_publ_section_comment
;
    ENTER TEXT
;
_publ_section_references
;
    ENTER OTHER REFERENCES

    Rigaku (2010). CrystalStructure. Version 4.0. 
    Rigaku Corporation, Tokyo, Japan.

    Altomare, A., Cascarano, G., Giacovazzo, C., Guagliardi, A., 
    Burla, M., Polidori, G., and Camalli, M. (1994) J. Appl. Cryst., 27, 435. 
    SIR92

    Sheldrick, G.M. (2008), Acta Cryst. A64, 112-122.

    Rigaku (1995). ABSCOR. 
    Rigaku Corporation, Tokyo, Japan.

;
_publ_section_figure_captions
;
    ENTER FIGURE CAPTIONS
;
_publ_section_exptl_prep
;
    ENTER COMPOUND PREPARATION DETAILS
;
_publ_section_exptl_refinement
;
    ENTER SPECIAL DETAILS OF THE REFINEMENT
;

#==============================================================================
data_sc0909b_a_proc

#==============================================================================
# CHEMICAL DATA

_chemical_formula_sum                  'C14 H10 N2 Na2 O11'
_chemical_formula_moiety               'C14 H10 N2 Na2 O11'
_chemical_formula_weight                428.22
_chemical_melting_point                 ?

#==============================================================================
# CRYSTAL DATA
_symmetry_cell_setting                  triclinic
_symmetry_space_group_name_H-M         'P -1'
_symmetry_space_group_name_Hall        '-P 1'
_symmetry_Int_Tables_number             2
loop_
_symmetry_equiv_pos_site_id
_symmetry_equiv_pos_as_xyz
1   '+X,+Y,+Z'
2   '-X,-Y,-Z'
#------------------------------------------------------------------------------
_cell_length_a                          7.60872(14)
_cell_length_b                          10.09635(18)
_cell_length_c                          11.4337(2)
_cell_angle_alpha                       72.858(5)
_cell_angle_beta                        88.015(7)
_cell_angle_gamma                       82.627(6)
_cell_volume                            832.37(4)
_cell_formula_units_Z                   2
_cell_measurement_reflns_used           7838
_cell_measurement_theta_min             4.04
_cell_measurement_theta_max             68.23
_cell_measurement_temperature           296
#------------------------------------------------------------------------------
_exptl_crystal_description              block
_exptl_crystal_colour                   red
_exptl_crystal_size_max                 0.100
_exptl_crystal_size_mid                 0.100
_exptl_crystal_size_min                 0.100
_exptl_crystal_density_diffrn           1.708
_exptl_crystal_density_meas             ?
_exptl_crystal_density_method          'not measured'
_exptl_crystal_F_000                    436.00
_exptl_absorpt_coefficient_mu           1.740
_exptl_absorpt_correction_type          multi-scan
_exptl_absorpt_process_details         'ABSCOR (Rigaku, 1995)'
_exptl_absorpt_correction_T_min         0.679
_exptl_absorpt_correction_T_max         0.840

#==============================================================================
# EXPERIMENTAL DATA

_diffrn_ambient_temperature             296
_diffrn_radiation_type                 'Cu K\a'
_diffrn_radiation_wavelength            1.54187
_diffrn_measurement_device_type        'Rigaku R-AXIS RAPID'
_diffrn_measurement_method              \w
_diffrn_detector_area_resol_mean        10.000
_diffrn_reflns_number                   9973
_diffrn_reflns_av_R_equivalents         0.0256
_diffrn_reflns_theta_max                68.24
_diffrn_reflns_theta_full               68.23
_diffrn_measured_fraction_theta_max     0.980
_diffrn_measured_fraction_theta_full    0.980
_diffrn_reflns_limit_h_min             -9
_diffrn_reflns_limit_h_max              9
_diffrn_reflns_limit_k_min             -12
_diffrn_reflns_limit_k_max              12
_diffrn_reflns_limit_l_min             -13
_diffrn_reflns_limit_l_max              13
_diffrn_standards_number                0
_diffrn_standards_interval_count        .
_diffrn_standards_decay_%               ?

#==============================================================================
# REFINEMENT DATA

_refine_special_details
;
    Refinement was performed using all reflections. The weighted 
    R-factor (wR) and goodness of fit (S) are based on F^2^.
    R-factor (gt) are based on F. The threshold expression of
    F^2^ > 2.0 sigma(F^2^) is used only for calculating R-factor (gt).
;
_reflns_number_total                    2994
_reflns_number_gt                       2545
_reflns_threshold_expression            F^2^>2.0\s(F^2^)
_refine_ls_structure_factor_coef        Fsqd
_refine_ls_R_factor_gt                  0.0475
_refine_ls_wR_factor_ref                0.1429
_refine_ls_number_restraints            245
_refine_ls_hydrogen_treatment           constr
_refine_ls_number_reflns                2994
_refine_ls_number_parameters            262
_refine_ls_goodness_of_fit_ref          1.085
_refine_ls_weighting_scheme             calc
_refine_ls_weighting_details
           'w = 1/[\s^2^(Fo^2^)+(0.0749P)^2^+1.2102P] where P=(Fo^2^+2Fc^2^)/3'
_atom_sites_solution_hydrogens          geom
_atom_sites_solution_primary            direct
_atom_sites_solution_secondary          difmap
_refine_ls_shift/su_max                 0.000
_refine_diff_density_max                0.750
_refine_diff_density_min               -0.700
_refine_ls_extinction_method            none
_refine_ls_extinction_coef              ?

loop_
_atom_type_symbol
_atom_type_description
_atom_type_scat_dispersion_real
_atom_type_scat_dispersion_imag
_atom_type_scat_source
  'C' 'C'  0.0181 0.0091 
;
International Tables for Crystallography
(1992, Vol. C, Tables 4.2.6.8 and 6.1.1.4)
;
  'H' 'H'  0.0000 0.0000 
;
International Tables for Crystallography
(1992, Vol. C, Table 6.1.1.4)
;
  'O' 'O'  0.0492 0.0322 
;
International Tables for Crystallography
(1992, Vol. C, Tables 4.2.6.8 and 6.1.1.4)
;
  'N' 'N'  0.0311 0.0180 
;
International Tables for Crystallography
(1992, Vol. C, Tables 4.2.6.8 and 6.1.1.4)
;
  'Na' 'Na'  0.1353 0.1239 
;
International Tables for Crystallography
(1992, Vol. C, Tables 4.2.6.8 and 6.1.1.4)
;

#==============================================================================
# ATOMIC COORDINATES AND THERMAL PARAMETERS

loop_
_atom_site_label
_atom_site_type_symbol
_atom_site_fract_x
_atom_site_fract_y
_atom_site_fract_z
_atom_site_U_iso_or_equiv
_atom_site_adp_type
_atom_site_occupancy
_atom_site_symmetry_multiplicity
_atom_site_calc_flag
_atom_site_refinement_flags
_atom_site_disorder_assembly
_atom_site_disorder_group
 Na1 Na 0.37580(14) 0.36336(11) 0.97006(9) 0.0187(3) Uani 1.0 2 d . . .
 Na2 Na 0.09268(13) 0.80345(10) -0.12713(9) 0.0163(3) Uani 1.0 2 d . . .
 O1 O 0.0824(3) 0.83138(18) 0.65441(16) 0.0168(4) Uani 1.0 2 d . . .
 O2 O 0.1699(3) 0.57688(18) 0.81977(15) 0.0154(4) Uani 1.0 2 d . . .
 O3 O 0.4567(3) 0.11849(19) 0.93062(16) 0.0209(5) Uani 1.0 2 d . . .
 O4 O 0.5625(3) 0.01806(18) 0.78767(16) 0.0189(5) Uani 1.0 2 d . . .
 O5 O 0.5087(3) 0.30467(19) 0.34800(17) 0.0193(5) Uani 1.0 2 d . . .
 O6 O 0.2200(3) 0.37782(18) 0.31229(16) 0.0164(4) Uani 1.0 2 d . . .
 O7 O 0.0975(3) 0.75546(18) 0.08881(16) 0.0180(4) Uani 1.0 2 d . . .
 O8 O -0.0031(3) 0.96347(18) 0.11337(15) 0.0188(5) Uani 1.0 2 d . . .
 O9 O 0.6423(3) 0.46914(19) 0.91146(16) 0.0196(5) Uani 1.0 2 d . . .
 O10 O 0.1996(3) 0.23052(19) 1.13443(16) 0.0177(4) Uani 1.0 2 d . . .
 O11 O 0.3993(3) 0.77475(19) -0.13719(17) 0.0187(5) Uani 1.0 2 d . . .
 N1 N 0.3310(3) 0.3549(2) 0.75461(19) 0.0135(5) Uani 1.0 2 d . . .
 N2 N 0.1526(3) 0.6376(2) 0.33646(19) 0.0131(5) Uani 1.0 2 d . . .
 C1 C 0.4091(4) 0.2457(3) 0.7205(3) 0.0140(5) Uani 1.0 2 d . . .
 C2 C 0.4201(4) 0.2455(3) 0.6000(3) 0.0146(6) Uani 1.0 2 d . . .
 C3 C 0.3414(4) 0.3586(3) 0.5075(3) 0.0134(5) Uani 1.0 2 d . . .
 C4 C 0.2562(4) 0.4743(3) 0.5414(3) 0.0133(5) Uani 1.0 2 d . . .
 C5 C 0.1755(4) 0.6071(3) 0.4587(3) 0.0126(5) Uani 1.0 2 d . . .
 C6 C 0.0841(4) 0.7758(3) 0.2890(3) 0.0142(6) Uani 1.0 2 d . . .
 C7 C 0.0612(4) 0.8351(3) 0.3830(3) 0.0148(6) Uani 1.0 2 d . . .
 C8 C 0.1184(4) 0.7283(3) 0.4914(3) 0.0136(5) Uani 1.0 2 d . . .
 C9 C 0.1226(4) 0.7304(3) 0.6167(3) 0.0141(6) Uani 1.0 2 d . . .
 C10 C 0.1831(4) 0.5872(3) 0.7113(3) 0.0130(5) Uani 1.0 2 d . . .
 C11 C 0.2597(4) 0.4663(3) 0.6667(3) 0.0126(5) Uani 1.0 2 d . . .
 C12 C 0.4845(4) 0.1169(3) 0.8195(3) 0.0158(6) Uani 1.0 2 d . . .
 C13 C 0.3584(4) 0.3463(3) 0.3785(3) 0.0143(6) Uani 1.0 2 d . . .
 C14 C 0.0578(4) 0.8329(3) 0.1545(3) 0.0151(6) Uani 1.0 2 d . . .
 H2 H 0.1772 0.5795 0.2946 0.0157 Uiso 1.0 2 calc R . .
 H2A H 0.4808 0.1689 0.5802 0.0175 Uiso 1.0 2 calc R . .
 H7 H 0.0169 0.9272 0.3770 0.0177 Uiso 1.0 2 calc R . .
 H5 H 0.5059 0.3013 0.2773 0.0231 Uiso 1.0 2 calc R . .


loop_
_atom_site_aniso_label
_atom_site_aniso_U_11
_atom_site_aniso_U_22
_atom_site_aniso_U_33
_atom_site_aniso_U_12
_atom_site_aniso_U_13
_atom_site_aniso_U_23
 Na1 0.0237(6) 0.0193(6) 0.0129(6) -0.0024(5) 0.0002(4) -0.0045(4)
 Na2 0.0169(6) 0.0186(6) 0.0138(6) -0.0003(4) -0.0002(4) -0.0061(4)
 O1 0.0226(10) 0.0123(9) 0.0147(9) 0.0017(8) -0.0014(8) -0.0043(7)
 O2 0.0200(10) 0.0152(9) 0.0107(9) -0.0001(7) -0.0004(7) -0.0041(7)
 O3 0.0336(11) 0.0163(10) 0.0107(9) 0.0034(8) -0.0008(8) -0.0032(8)
 O4 0.0245(10) 0.0140(9) 0.0158(10) 0.0034(8) -0.0005(8) -0.0029(8)
 O5 0.0205(10) 0.0245(10) 0.0137(9) -0.0007(8) 0.0013(8) -0.0080(8)
 O6 0.0200(10) 0.0157(9) 0.0134(9) -0.0002(8) -0.0031(7) -0.0049(7)
 O7 0.0254(10) 0.0158(9) 0.0114(9) 0.0034(8) -0.0009(8) -0.0043(8)
 O8 0.0291(11) 0.0132(9) 0.0113(10) 0.0045(8) -0.0021(8) -0.0018(7)
 O9 0.0247(10) 0.0177(10) 0.0145(9) 0.0000(8) 0.0018(8) -0.0032(8)
 O10 0.0170(9) 0.0188(10) 0.0177(10) -0.0017(8) 0.0011(7) -0.0062(8)
 O11 0.0168(10) 0.0196(10) 0.0193(10) -0.0014(8) -0.0006(8) -0.0055(8)
 N1 0.0153(11) 0.0122(10) 0.0122(11) -0.0014(8) -0.0005(8) -0.0026(9)
 N2 0.0169(11) 0.0126(10) 0.0101(10) 0.0010(9) 0.0003(8) -0.0049(8)
 C1 0.0154(12) 0.0133(12) 0.0125(12) -0.0020(10) -0.0003(10) -0.0026(10)
 C2 0.0155(12) 0.0132(12) 0.0150(13) -0.0007(10) -0.0001(10) -0.0044(10)
 C3 0.0146(12) 0.0129(12) 0.0125(12) -0.0022(10) -0.0004(10) -0.0029(10)
 C4 0.0123(12) 0.0140(12) 0.0128(12) -0.0021(10) -0.0021(10) -0.0023(10)
 C5 0.0126(12) 0.0137(12) 0.0108(12) -0.0014(10) 0.0002(9) -0.0026(10)
 C6 0.0162(13) 0.0122(12) 0.0123(12) -0.0001(10) -0.0006(10) -0.0014(10)
 C7 0.0167(13) 0.0125(12) 0.0137(12) 0.0011(10) 0.0004(10) -0.0029(10)
 C8 0.0146(12) 0.0132(12) 0.0121(12) -0.0002(10) -0.0003(10) -0.0029(10)
 C9 0.0130(12) 0.0132(12) 0.0147(13) 0.0004(10) -0.0006(10) -0.0027(10)
 C10 0.0130(12) 0.0128(12) 0.0126(12) -0.0016(10) -0.0002(9) -0.0026(10)
 C11 0.0131(12) 0.0128(12) 0.0110(12) -0.0016(10) 0.0003(9) -0.0021(10)
 C12 0.0169(13) 0.0141(13) 0.0160(13) -0.0020(10) -0.0015(10) -0.0035(10)
 C13 0.0191(13) 0.0092(11) 0.0142(12) -0.0027(10) 0.0002(10) -0.0024(10)
 C14 0.0157(12) 0.0148(12) 0.0134(12) -0.0010(10) -0.0005(10) -0.0025(10)

#==============================================================================
_computing_data_collection             'RAPID AUTO (Rigaku, ????)'
_computing_cell_refinement             'RAPID AUTO'
_computing_data_reduction              'RAPID AUTO'
_computing_structure_solution          'SIR92 (Altomare, et al., 1994)'
_computing_structure_refinement        'SHELXL97 (Sheldrick, 2008)'
_computing_publication_material        'CrystalStructure 4.0 (Rigaku, 2010)'
_computing_molecular_graphics          'CrystalStructure 4.0'

#==============================================================================
# MOLECULAR GEOMETRY

_geom_special_details
;
    ENTER SPECIAL DETAILS OF THE MOLECULAR GEOMETRY
;

loop_
_geom_bond_atom_site_label_1
_geom_bond_atom_site_label_2
_geom_bond_distance
_geom_bond_publ_flag
_geom_bond_site_symmetry_1
_geom_bond_site_symmetry_2
Na1 O2 2.6817(18) yes . .
Na1 O3 2.635(3) yes . .
Na1 O9 2.396(3) yes . .
Na1 O9 2.448(3) yes . 2_667
Na1 O10 2.435(2) yes . .
Na1 O11 2.563(2) yes . 2_666
Na1 N1 2.526(3) yes . .
Na2 O1 2.433(3) yes . 1_554
Na2 O2 2.529(3) yes . 1_554
Na2 O7 2.372(2) yes . .
Na2 O8 2.414(3) yes . 2_575
Na2 O10 2.301(2) yes . 2_566
Na2 O11 2.317(2) yes . .
O1 C9 1.221(4) yes . .
O2 C10 1.215(3) yes . .
O3 C12 1.285(4) yes . .
O4 C12 1.236(4) yes . .
O5 C13 1.241(4) yes . .
O6 C13 1.269(3) yes . .
O7 C14 1.240(4) yes . .
O8 C14 1.290(3) yes . .
N1 C1 1.338(4) yes . .
N1 C11 1.335(3) yes . .
N2 C5 1.351(4) yes . .
N2 C6 1.378(3) yes . .
C1 C2 1.379(4) yes . .
C1 C12 1.512(3) yes . .
C2 C3 1.392(3) yes . .
C3 C4 1.412(4) yes . .
C3 C13 1.516(4) yes . .
C4 C5 1.466(3) yes . .
C4 C11 1.411(4) yes . .
C5 C8 1.397(4) yes . .
C6 C7 1.373(5) yes . .
C6 C14 1.485(4) yes . .
C7 C8 1.420(4) yes . .
C8 C9 1.440(4) yes . .
C9 C10 1.554(3) yes . .
C10 C11 1.501(4) yes . .
O5 H5 0.820 no . .
N2 H2 0.860 no . .
C2 H2A 0.930 no . .
C7 H7 0.930 no . .

loop_
_geom_angle_atom_site_label_1
_geom_angle_atom_site_label_2
_geom_angle_atom_site_label_3
_geom_angle
_geom_angle_publ_flag
_geom_angle_site_symmetry_1
_geom_angle_site_symmetry_2
_geom_angle_site_symmetry_3
O2 Na1 O3 123.49(8) yes . . .
O2 Na1 O9 93.83(7) yes . . .
O2 Na1 O9 80.40(7) yes . . 2_667
O2 Na1 O10 110.34(7) yes . . .
O2 Na1 O11 161.12(9) yes . . 2_666
O2 Na1 N1 62.40(7) yes . . .
O3 Na1 O9 102.34(8) yes . . .
O3 Na1 O9 155.75(7) yes . . 2_667
O3 Na1 O10 82.54(7) yes . . .
O3 Na1 O11 74.60(7) yes . . 2_666
O3 Na1 N1 63.47(7) yes . . .
O9 Na1 O9 77.89(8) yes . . 2_667
O9 Na1 O10 147.54(8) yes . . .
O9 Na1 O11 75.44(7) yes . . 2_666
O9 Na1 N1 91.18(8) yes . . .
O9 Na1 O10 84.95(8) yes 2_667 . .
O9 Na1 O11 82.15(7) yes 2_667 . 2_666
O9 Na1 N1 140.52(7) yes 2_667 . .
O10 Na1 O11 75.07(6) yes . . 2_666
O10 Na1 N1 118.83(9) yes . . .
O11 Na1 N1 132.02(8) yes 2_666 . .
O1 Na2 O2 66.49(7) yes 1_554 . 1_554
O1 Na2 O7 174.90(8) yes 1_554 . .
O1 Na2 O8 103.65(7) yes 1_554 . 2_575
O1 Na2 O10 83.36(8) yes 1_554 . 2_566
O1 Na2 O11 88.85(8) yes 1_554 . .
O2 Na2 O7 108.92(7) yes 1_554 . .
O2 Na2 O8 169.98(7) yes 1_554 . 2_575
O2 Na2 O10 86.86(8) yes 1_554 . 2_566
O2 Na2 O11 75.43(8) yes 1_554 . .
O7 Na2 O8 80.87(7) yes . . 2_575
O7 Na2 O10 94.33(8) yes . . 2_566
O7 Na2 O11 92.09(8) yes . . .
O8 Na2 O10 90.31(8) yes 2_575 . 2_566
O8 Na2 O11 107.04(8) yes 2_575 . .
O10 Na2 O11 162.28(10) yes 2_566 . .
Na2 O1 C9 119.83(15) yes 1_556 . .
Na1 O2 Na2 120.23(8) yes . . 1_556
Na1 O2 C10 115.93(16) yes . . .
Na2 O2 C10 115.90(15) yes 1_556 . .
Na1 O3 C12 117.67(15) yes . . .
Na2 O7 C14 130.86(15) yes . . .
Na2 O8 C14 155.34(18) yes 2_575 . .
Na1 O9 Na1 102.11(8) yes . . 2_667
Na1 O10 Na2 127.72(8) yes . . 2_566
Na1 O11 Na2 128.88(8) yes 2_666 . .
Na1 N1 C1 119.37(15) yes . . .
Na1 N1 C11 122.02(19) yes . . .
C1 N1 C11 117.5(3) yes . . .
C5 N2 C6 109.8(3) yes . . .
N1 C1 C2 122.7(2) yes . . .
N1 C1 C12 118.0(3) yes . . .
C2 C1 C12 119.3(3) yes . . .
C1 C2 C3 120.7(3) yes . . .
C2 C3 C4 117.6(3) yes . . .
C2 C3 C13 116.4(3) yes . . .
C4 C3 C13 126.0(2) yes . . .
C3 C4 C5 126.6(3) yes . . .
C3 C4 C11 117.1(2) yes . . .
C5 C4 C11 116.2(3) yes . . .
N2 C5 C4 126.8(3) yes . . .
N2 C5 C8 107.4(2) yes . . .
C4 C5 C8 125.7(3) yes . . .
N2 C6 C7 108.6(2) yes . . .
N2 C6 C14 118.5(3) yes . . .
C7 C6 C14 132.9(3) yes . . .
C6 C7 C8 106.5(3) yes . . .
C5 C8 C7 107.7(3) yes . . .
C5 C8 C9 121.5(2) yes . . .
C7 C8 C9 130.9(3) yes . . .
O1 C9 C8 126.7(2) yes . . .
O1 C9 C10 118.1(3) yes . . .
C8 C9 C10 115.1(3) yes . . .
O2 C10 C9 118.9(3) yes . . .
O2 C10 C11 121.7(2) yes . . .
C9 C10 C11 119.3(3) yes . . .
N1 C11 C4 124.4(3) yes . . .
N1 C11 C10 114.3(3) yes . . .
C4 C11 C10 121.3(2) yes . . .
O3 C12 O4 125.5(2) yes . . .
O3 C12 C1 116.5(3) yes . . .
O4 C12 C1 117.9(3) yes . . .
O5 C13 O6 126.1(3) yes . . .
O5 C13 C3 116.0(3) yes . . .
O6 C13 C3 118.0(3) yes . . .
O7 C14 O8 124.0(3) yes . . .
O7 C14 C6 119.3(2) yes . . .
O8 C14 C6 116.6(3) yes . . .
C13 O5 H5 109.464 no . . .
C5 N2 H2 125.082 no . . .
C6 N2 H2 125.082 no . . .
C1 C2 H2A 119.656 no . . .
C3 C2 H2A 119.668 no . . .
C6 C7 H7 126.753 no . . .
C8 C7 H7 126.750 no . . .

loop_
_geom_torsion_atom_site_label_1
_geom_torsion_atom_site_label_2
_geom_torsion_atom_site_label_3
_geom_torsion_atom_site_label_4
_geom_torsion
_geom_torsion_publ_flag
_geom_torsion_site_symmetry_1
_geom_torsion_site_symmetry_2
_geom_torsion_site_symmetry_3
_geom_torsion_site_symmetry_4
O2 Na1 O3 C12 37.54(17) no . . . .
O3 Na1 O2 Na2 177.57(8) no . . . 1_556
O3 Na1 O2 C10 -34.71(16) no . . . .
O2 Na1 O9 Na1 79.32(7) no . . . 2_667
O9 Na1 O2 Na2 -74.91(9) no . . . 1_556
O9 Na1 O2 C10 72.81(14) no . . . .
O2 Na1 O9 Na1 -96.06(7) no . . 2_667 2_667
O9 Na1 O2 Na2 2.11(9) no 2_667 . . 1_556
O9 Na1 O2 C10 149.83(14) no 2_667 . . .
O2 Na1 O10 Na2 31.25(14) no . . . 2_566
O10 Na1 O2 Na2 83.02(10) no . . . 1_556
O10 Na1 O2 C10 -129.26(13) no . . . .
O2 Na1 N1 C1 -179.79(16) no . . . .
O2 Na1 N1 C11 12.84(13) no . . . .
N1 Na1 O2 Na2 -164.24(11) no . . . 1_556
N1 Na1 O2 C10 -16.53(12) no . . . .
O3 Na1 O9 Na1 -155.18(6) no . . . 2_667
O9 Na1 O3 C12 -65.56(14) no . . . .
O3 Na1 O9 Na1 93.19(19) no . . 2_667 2_667
O9 Na1 O3 C12 -153.41(16) no 2_667 . . .
O3 Na1 O10 Na2 -91.77(12) no . . . 2_566
O10 Na1 O3 C12 147.04(14) no . . . .
O3 Na1 O11 Na2 83.64(12) no . . 2_666 2_666
O11 Na1 O3 C12 -136.46(14) no 2_666 . . .
O3 Na1 N1 C1 -16.70(13) no . . . .
O3 Na1 N1 C11 175.92(17) no . . . .
N1 Na1 O3 C12 19.53(12) no . . . .
O9 Na1 O9 Na1 0.00(6) no . . 2_667 2_667
O9 Na1 O9 Na1 -0.00(6) no 2_667 . . 2_667
O9 Na1 O10 Na2 166.95(12) no . . . 2_566
O10 Na1 O9 Na1 -59.65(16) no . . . 2_667
O9 Na1 O11 Na2 -23.84(12) no . . 2_666 2_666
O11 Na1 O9 Na1 -84.91(8) no 2_666 . . 2_667
O9 Na1 N1 C1 86.51(14) no . . . .
O9 Na1 N1 C11 -80.87(15) no . . . .
N1 Na1 O9 Na1 141.74(7) no . . . 2_667
O9 Na1 O10 Na2 109.05(12) no 2_667 . . 2_566
O10 Na1 O9 Na1 152.29(7) no . . 2_667 2_667
O9 Na1 O11 Na2 -103.30(12) no 2_667 . 2_666 2_666
O11 Na1 O9 Na1 76.71(7) no 2_666 . 2_667 2_667
O9 Na1 N1 C1 158.75(12) no 2_667 . . .
O9 Na1 N1 C11 -8.6(3) no 2_667 . . .
N1 Na1 O9 Na1 -76.86(13) no . . 2_667 2_667
O10 Na1 O11 Na2 169.87(13) no . . 2_666 2_666
O11 Na1 O10 Na2 -167.75(13) no 2_666 . . 2_566
O10 Na1 N1 C1 -80.57(15) no . . . .
O10 Na1 N1 C11 112.05(15) no . . . .
N1 Na1 O10 Na2 -37.66(15) no . . . 2_566
O11 Na1 N1 C1 15.2(2) no 2_666 . . .
O11 Na1 N1 C11 -152.21(12) no 2_666 . . .
N1 Na1 O11 Na2 54.31(17) no . . 2_666 2_666
O1 Na2 O2 Na1 154.51(10) no 1_554 . 1_554 1_554
O1 Na2 O2 C10 6.78(11) no 1_554 . 1_554 1_554
O2 Na2 O1 C9 -2.39(12) no 1_554 . 1_554 1_554
O1 Na2 O8 C14 8.6(4) no 1_554 . 2_575 2_575
O8 Na2 O1 C9 179.46(13) no 2_575 . 1_554 1_554
O1 Na2 O10 Na1 153.56(12) no 1_554 . 2_566 2_566
O10 Na2 O1 C9 -91.84(14) no 2_566 . 1_554 1_554
O1 Na2 O11 Na1 -151.66(12) no 1_554 . . 2_666
O11 Na2 O1 C9 72.20(14) no . . 1_554 1_554
O2 Na2 O7 C14 -174.98(15) no 1_554 . . .
O7 Na2 O2 Na1 -27.86(11) no . . 1_554 1_554
O7 Na2 O2 C10 -175.59(12) no . . 1_554 1_554
O2 Na2 O10 Na1 86.88(11) no 1_554 . 2_566 2_566
O10 Na2 O2 Na1 -121.36(8) no 2_566 . 1_554 1_554
O10 Na2 O2 C10 90.91(13) no 2_566 . 1_554 1_554
O2 Na2 O11 Na1 -85.68(12) no 1_554 . . 2_666
O11 Na2 O2 Na1 59.32(8) no . . 1_554 1_554
O11 Na2 O2 C10 -88.41(13) no . . 1_554 1_554
O7 Na2 O8 C14 -169.0(4) no . . 2_575 2_575
O8 Na2 O7 C14 2.79(16) no 2_575 . . .
O7 Na2 O10 Na1 -21.87(13) no . . 2_566 2_566
O10 Na2 O7 C14 -86.83(17) no 2_566 . . .
O7 Na2 O11 Na1 23.33(13) no . . . 2_666
O11 Na2 O7 C14 109.71(17) no . . . .
O8 Na2 O10 Na1 -102.74(11) no 2_575 . 2_566 2_566
O10 Na2 O8 C14 -74.6(4) no 2_566 . 2_575 2_575
O8 Na2 O11 Na1 104.41(11) no 2_575 . . 2_666
O11 Na2 O8 C14 101.7(3) no . . 2_575 2_575
Na2 O1 C9 C8 177.95(16) no 1_556 . . .
Na2 O1 C9 C10 -1.3(3) no 1_556 . . .
Na1 O2 C10 C9 -159.11(13) no . . . .
Na1 O2 C10 C11 19.6(3) no . . . .
Na2 O2 C10 C9 -10.0(3) no 1_556 . . .
Na2 O2 C10 C11 168.75(14) no 1_556 . . .
Na1 O3 C12 O4 161.94(19) no . . . .
Na1 O3 C12 C1 -20.3(3) no . . . .
Na2 O7 C14 O8 2.3(4) no . . . .
Na2 O7 C14 C6 -176.32(13) no . . . .
Na2 O8 C14 O7 -170.5(3) no 2_575 . . .
Na2 O8 C14 C6 8.1(6) no 2_575 . . .
Na1 N1 C1 C2 -167.04(16) no . . . .
Na1 N1 C1 C12 14.3(3) no . . . .
Na1 N1 C11 C4 169.83(15) no . . . .
Na1 N1 C11 C10 -9.3(3) no . . . .
C1 N1 C11 C4 2.2(4) no . . . .
C1 N1 C11 C10 -176.9(2) no . . . .
C11 N1 C1 C2 0.9(4) no . . . .
C11 N1 C1 C12 -177.8(2) no . . . .
C5 N2 C6 C7 -0.5(3) no . . . .
C5 N2 C6 C14 176.8(2) no . . . .
C6 N2 C5 C4 -175.6(2) no . . . .
C6 N2 C5 C8 0.7(3) no . . . .
N1 C1 C2 C3 -3.1(4) no . . . .
N1 C1 C12 O3 4.7(4) no . . . .
N1 C1 C12 O4 -177.3(3) no . . . .
C2 C1 C12 O3 -174.0(3) no . . . .
C2 C1 C12 O4 3.9(4) no . . . .
C12 C1 C2 C3 175.6(2) no . . . .
C1 C2 C3 C4 2.2(4) no . . . .
C1 C2 C3 C13 -178.8(3) no . . . .
C2 C3 C4 C5 175.8(3) no . . . .
C2 C3 C4 C11 0.7(4) no . . . .
C2 C3 C13 O5 -46.7(4) no . . . .
C2 C3 C13 O6 132.7(3) no . . . .
C4 C3 C13 O5 132.2(3) no . . . .
C4 C3 C13 O6 -48.4(4) no . . . .
C13 C3 C4 C5 -3.1(5) no . . . .
C13 C3 C4 C11 -178.2(3) no . . . .
C3 C4 C5 N2 7.0(5) no . . . .
C3 C4 C5 C8 -168.6(3) no . . . .
C3 C4 C11 N1 -3.0(4) no . . . .
C3 C4 C11 C10 176.1(2) no . . . .
C5 C4 C11 N1 -178.6(2) no . . . .
C5 C4 C11 C10 0.5(4) no . . . .
C11 C4 C5 N2 -177.9(3) no . . . .
C11 C4 C5 C8 6.5(4) no . . . .
N2 C5 C8 C7 -0.6(3) no . . . .
N2 C5 C8 C9 179.0(2) no . . . .
C4 C5 C8 C7 175.7(3) no . . . .
C4 C5 C8 C9 -4.7(4) no . . . .
N2 C6 C7 C8 0.1(3) no . . . .
N2 C6 C14 O7 0.1(4) no . . . .
N2 C6 C14 O8 -178.6(2) no . . . .
C7 C6 C14 O7 176.6(3) no . . . .
C7 C6 C14 O8 -2.1(5) no . . . .
C14 C6 C7 C8 -176.7(3) no . . . .
C6 C7 C8 C5 0.3(3) no . . . .
C6 C7 C8 C9 -179.3(3) no . . . .
C5 C8 C9 O1 177.0(3) no . . . .
C5 C8 C9 C10 -3.7(4) no . . . .
C7 C8 C9 O1 -3.4(5) no . . . .
C7 C8 C9 C10 175.8(3) no . . . .
O1 C9 C10 O2 8.1(4) no . . . .
O1 C9 C10 C11 -170.7(2) no . . . .
C8 C9 C10 O2 -171.2(2) no . . . .
C8 C9 C10 C11 10.0(4) no . . . .
O2 C10 C11 N1 -8.1(4) no . . . .
O2 C10 C11 C4 172.7(3) no . . . .
C9 C10 C11 N1 170.6(2) no . . . .
C9 C10 C11 C4 -8.6(4) no . . . .

loop_
_geom_contact_atom_site_label_1
_geom_contact_atom_site_label_2
_geom_contact_distance
_geom_contact_publ_flag
_geom_contact_site_symmetry_1
_geom_contact_site_symmetry_2
O3 O3 2.471(3) no . 2_657
O4 O10 2.828(3) no . 2_657
O4 O11 2.789(3) no . 1_546
O4 C2 2.769(3) no . .
O5 O11 2.797(3) no . 2_665
O5 C2 2.840(4) no . .
O5 C9 2.810(3) no . 2_666
O5 C10 2.694(4) no . 2_666
O6 O9 2.816(3) no . 2_666
O6 O10 2.870(3) no . 1_554
O6 N2 2.700(3) no . .
O6 C9 2.951(3) no . 2_566
O7 O9 2.813(3) no . 2_666
O7 N2 2.753(3) no . .
O8 O8 2.478(3) no . 2_575
N1 C3 2.813(4) no . .
C1 C4 2.750(3) no . .
C2 C11 2.699(4) no . .
C5 C10 2.838(4) no . .
C8 C11 2.910(3) no . .
O1 H7 2.3817 no . 2_576
O2 H5 2.9356 no . 2_666
O4 H2A 2.4620 no . .
O5 H2A 2.6200 no . .
O6 H2 1.9711 no . .
O6 H5 2.2756 no . .
O7 H2 2.5332 no . .
O8 H7 2.9336 no . .
O9 H2 2.8215 no . 2_666
O9 H5 2.8022 no . 2_666
O11 H5 2.0443 no . 2_665
C3 H2 2.9594 no . .
C4 H2 2.7647 no . .
C9 H7 2.9394 no . .
C10 H5 2.7705 no . 2_666
C12 H2A 2.6300 no . .
C13 H2 2.5083 no . .
C13 H2A 2.5849 no . .
C14 H2 2.6505 no . .
C14 H7 2.9605 no . .

#==============================================================================
loop_
_geom_hbond_atom_site_label_D
_geom_hbond_atom_site_label_H
_geom_hbond_atom_site_label_A
_geom_hbond_site_symmetry_D
_geom_hbond_site_symmetry_H
_geom_hbond_site_symmetry_A
_geom_hbond_distance_DA
_geom_hbond_distance_DH
_geom_hbond_distance_HA
_geom_hbond_angle_DHA
_geom_hbond_publ_flag
O5 H5 O11 . . 2_665 2.797(3) 0.820 2.044 152.3 no
N2 H2 O6 . . . 2.700(3) 0.860 1.971 141.9 no
N2 H2 O7 . . . 2.753(3) 0.860 2.533 95.5 no

#==============================================================================
# Additional structures and associated data_? identifiers
# should be added at this point if there is more than one 
# structure analysis in the CIF.

#==============================================================================
#     End of CIF
#==============================================================================
